# Supplementary material for: Factors associated with aberrant imprint methylation and oligozoospermia
Source: Sci Rep. 2017 Feb 10;7:42336. doi: 10.1038/srep42336 (PMC5301220; doi:10.1038/srep42336)
Supplement: Supplementary Table S3 [file srep42336-s2.xls]

## Sheet: SupTable3
Supplemental Table S3. Raw data from our study
				Properties of sperm						Paternally methylated DMR (%)				Maternally methylated DMR (%)																				Number of abnormal DMRs				Outcome of ART treatment					Basic characteristics
No.	Age	Clinical classification of sperm		Volume	Concentration	Motility	Malformation	Abstinence		GTL2	ZDBF2	H19		ZAC	DIRAS3	NAP1L5	GRB10	PEG1	LIT1	SNRPN	ZNF331	FAM50B	PEG10	INPP5F-v2	RB1	ZNF597	PEG3	PSIMCT-1	NNAT	L3MBTL	NESPAS	GNAS1A		Paternal	Maternal	Total		ART treatment	Miscarriage	Live-birth	Pregnancy		Height	Body weight	BMI	Sleeping time	Annual income	Education	Residence
				(ml)	(106/ml)	(%)	(%)	(day)																														(No. of treatments)	(No. of times)	(No. of times)	(No. of times)		(cm)	(kg)	(kg/m2)	(hours)	(million yen)	High school or less (HS) or College, University or Graduate school (CUG)	Farming or fishing village (FF) or Residential district or others (RO)
1	37	Moderate		2.8	18.711	63	57	5		+	+	+		-	-	-	-	-	37	-	-	-	-	-	-	-	-	-	-	-	-	-		0	1	1		1	ND	1	1		175	70	22.8571	8	5	HS	RO
2	30	Severe		4.3	3.281	20	83	5		+	+	+		-	-	-	-	-	-	-	-	-	-	-	-	-	-	-	-	-	-	-		0	0	0		ND	ND	1	ND		174	67	22.1297	6	2	HS	RO
3	40	Moderate		2.6	15.281	37	68	2		+	+	+		-	-	-	-	-	-	-	-	-	-	-	-	-	-	-	-	-	-	-		0	0	0		8	ND	ND	ND		158	60	24.0346	6	8	CUG	RO
4	36	Normal		2.2	55.485	45	44	3		+	+	+		-	-	-	-	-	-	-	-	-	-	-	-	-	-	-	-	-	-	-		0	0	0		4	ND	ND	ND		181	87	26.556	5	10	HS	RO
5	34	Severe		2.1	0.102	17	75	4		+	76	+		21	-	-	28	-	27	-	28	-	-	-	-	-	-	-	-	-	-	-		1	4	5		3	1	ND	1		182	68.5	20.6799	7	ND	CUG	RO
6	36	Normal		2.5	65.286	62	55	4		+	+	+		-	-	-	-	-	-	-	-	-	-	-	-	-	-	-	-	-	-	-		0	0	0		4	2	ND	2		161	55	21.2183	6.5	3.5	CUG	RO
7	48	Normal		1.5	23.325	25	75	10		+	+	+		-	-	-	-	-	-	-	-	-	-	-	-	-	-	-	-	-	-	-		0	0	0		3	ND	3	3		174	78	25.763	6	6	HS	RO
8	33	Severe		3.3	0	0	ND	6		49.9	ND	33.9		53	-	35	39	ND	78.2	30	26	42	37	32	29	30	-	-	ND	50	40	26		2	14	16		ND	ND	ND	ND		168	75	26.5731	ND	ND	ND	ND
9	44	Moderate		2.3	10.08	24	83	7		+	+	+		-	-	-	-	-	-	-	-	-	-	-	-	-	-	-	-	-	-	-		0	0	0		3	ND	ND	ND		175	71	23.1837	7	6.3	HS	FF
10	28	Severe		6.5	2.89	34	71	10		+	+	+		-	-	-	-	-	-	-	-	-	-	-	-	-	-	-	-	-	-	-		0	0	0		ND	ND	ND	ND		173	85	28.4005	6	2.3	HS	RO
11	42	Normal		1	162	40	56	4		+	+	+		-	-	-	-	-	-	-	-	-	-	-	-	-	-	-	-	-	-	-		0	0	0		3	ND	ND	ND		147	57	26.3779	6.5	6	CUG	RO
12	38	Severe		2.2	0.192	6	81	3		+	+	+		-	-	-	-	-	ND	-	-	-	-	-	-	-	-	-	-	-	-	-		0	0	0		8	ND	1	1		173	64	21.3839	6	6	CUG	RO
13	40	Severe		1.8	4.979	13	81	5		+	+	+		-	-	-	-	-	-	-	-	-	-	-	-	-	-	-	-	-	23	-		0	1	1		2	ND	1	1		168	73	25.8645	5	5	CUG	RO
14	33	Severe		9.8	0.201	67	67	6		+	+	77		-	ND	-	-	-	-	-	24	-	-	-	-	-	-	-	-	-	38	-		1	2	3		5	1	ND	1		183	77	22.9926	5	6.5	CUG	RO
15	36	Normal		3.2	46.44	54	47	5		+	+	+		-	-	-	-	-	-	-	-	-	-	-	-	-	-	-	-	-	-	-		0	0	0		1	ND	1	1		165	55	20.202	7	7	CUG	RO
16	29	Severe		4.2	0.812	29	71	1		+	+	+		-	-	-	-	-	-	-	-	-	-	-	-	-	-	-	-	-	-	-		0	0	0		5	1	1	2		165	68	24.977	6	4	CUG	RO
17	33	Moderate		2.5	6.96	29	54	4		+	ND	+		ND	-	-	-	-	-	-	-	-	ND	-	ND	-	-	-	-	ND	-	ND		0	0	0		ND	ND	ND	ND		163	65	24.4646	ND	ND	ND	ND
18	35	Moderate		3.6	11.373	51	45	5		ND	+	+		-	-	-	-	-	-	-	-	-	-	-	-	-	-	-	-	-	-	-		0	0	0		8	ND	ND	ND		182	86	25.963	ND	ND	ND	ND
19	41	Normal		2.1	33.733	79	52	2		+	+	+		-	-	-	-	-	-	-	-	-	-	-	-	-	-	-	-	-	-	-		0	0	0		3	ND	ND	ND		165	93	34.1598	6	3	CUG	RO
20	45	Severe		5.5	4.401	27	67	3		+	77	+		-	26	-	-	-	-	35	-	-	-	26	-	-	-	-	-	-	26	-		1	4	5		1	2	ND	2		167	67	24.0238	ND	ND	ND	ND
21	32	Normal		3	128.8	70	50	7		+	+	+		-	-	-	-	-	-	-	-	-	-	-	-	-	-	-	-	-	-	-		0	0	0		3	1	1	2		171	73	24.9649	7	ND	HS	FF
22	34	Normal		3.5	110.2	58	42	5		+	+	+		-	-	-	-	-	-	-	-	-	-	-	-	-	-	-	-	-	-	-		0	0	0		ND	ND	1	ND		170	61	21.1073	7	5	CUG	RO
23	52	Severe		3	0.816	17	83	5		+	+	+		-	-	-	-	-	-	-	-	-	-	-	-	-	23	-	-	-	-	-		0	1	1		2	ND	1	1		170	70	24.2215	7	7	CUG	RO
24	36	Moderate		1	19.8	33	47	3		+	+	+		-	-	-	-	-	-	-	-	-	-	-	-	-	-	-	-	-	-	-		0	0	0		ND	ND	ND	ND		180	94	29.0123	6	4	CUG	RO
25	28	Normal		1.8	52.52	52	40	3		+	+	+		-	-	-	-	-	-	-	-	-	-	-	-	-	-	-	-	-	-	-		0	0	0		ND	ND	ND	ND		168	62	21.9671	8	6	CUG	RO
26	35	Severe		4.5	4.699	37	71	4		72	+	70.4		-	-	-	-	-	-	-	-	-	-	-	-	-	28	-	-	-	-	-		2	1	3		ND	ND	1	ND		164	60	22.3081	6	5	HS	RO
27	28	Moderate		3.7	7.809	57	58	2		+	+	+		-	-	-	-	-	-	-	-	-	-	-	-	-	-	-	-	-	-	-		0	0	0		ND	ND	1	ND		171	65	22.2291	6	5.4	CUG	RO
28	34	Normal		4.5	41.391	63	61	5		+	+	+		-	-	-	-	-	-	-	-	-	-	-	-	-	-	-	-	-	-	-		0	0	0		1	1	1	2		177	68	21.7051	6	2.5	CUG	RO
29	28	Severe		3.4	0	0	ND	2		71	+	55		47	47	21	28	-	56	58	33	53	55	38	23	35	45	-	-	43	ND	-		2	14	16		2	2	ND	2		174	66	21.7994	6	2.5	CUG	RO
30	38	Severe		4	0	0	ND	7		21.2	ND	18.2		47	42	-	31	101	88	67	ND	52	40	-	-	40	28	-	-	-	ND	28		2	11	13		1	1	1	2		170	85	29.4118	7	4	HS	FF
31	51	Normal		0.9	34.2	20	55	7		+	+	+		-	-	-	-	-	-	-	-	-	-	-	-	-	-	-	-	-	-	-		0	0	0		3	ND	ND	ND		174	78	25.763	8	7	HS	FF
32	34	Normal		3.7	39.042	54	48	8		+	+	+		-	-	-	-	-	-	-	-	-	-	-	-	-	-	-	-	-	-	-		0	0	0		4	1	ND	1		170	70	24.2215	7	10	CUG	RO
33	37	Normal		3	35.585	55	53	4		+	+	+		-	-	-	-	-	-	-	-	-	-	-	-	-	-	-	-	-	-	-		0	0	0		ND	ND	1	ND		173	69	23.0546	ND	ND	ND	ND
34	35	Moderate		3.3	15.846	38	53	4		+	+	+		-	-	-	-	-	-	-	-	-	-	-	-	-	-	-	-	-	-	-		0	0	0		5	2	1	3		172	82	27.7177	ND	ND	ND	ND
35	41	Normal		4.5	36.081	57	74	4		+	ND	+		-	-	-	-	-	-	-	-	-	-	-	-	-	-	-	-	-	-	-		0	0	0		ND	ND	ND	ND		168	73	25.8645	8	3	HS	RO
36	36	Moderate		5	6.741	63	75	4		+	+	+		-	-	-	-	-	-	-	-	-	-	-	-	-	-	-	-	-	-	-		0	0	0		4	ND	1	1		178	82	25.8806	7	5	CUG	RO
37	38	Normal		3.5	39.06	63	42	4		+	+	+		-	-	-	-	-	-	-	-	-	-	-	-	-	-	-	-	-	-	-		0	0	0		1	ND	1	1		177	80	25.5354	6	4	CUG	RO
38	28	Normal		2.2	72.267	51	53	10		+	72	+		-	-	-	-	-	-	-	-	-	-	-	-	-	-	-	-	-	-	-		1	0	1		ND	ND	1	ND		173	67	22.3863	8	5	CUG	RO
39	33	Normal		1.6	88.04	62	58	5		+	+	+		-	-	-	-	-	-	-	-	-	-	-	-	-	-	-	-	-	-	-		0	0	0		ND	ND	ND	ND		163	64	24.0882	8	2.5	CUG	RO
40	33	Normal		2.7	35.2	40	55	3		+	+	+		-	-	-	-	-	-	-	-	-	-	-	-	-	-	-	-	-	-	-		0	0	0		3	ND	ND	ND		175	76	24.8163	5	15	CUG	RO
41	37	Severe		1.5	0.39	1	67	5		+	+	+		-	-	-	-	-	-	-	-	-	-	-	-	-	-	-	-	-	-	-		0	0	0		ND	ND	ND	ND		185	74	21.6216	6	7	HS	RO
42	33	Moderate		2.5	8.416	32	65	4		+	+	+		-	-	-	-	-	-	-	-	-	-	-	-	-	-	-	-	-	-	-		0	0	0		4	ND	ND	ND		180	70	21.6049	6.5	3	CUG	FF
43	34	Normal		3.3	22.724	52	59	14		+	+	+		-	-	-	-	-	-	-	-	-	-	-	-	-	-	-	-	-	-	-		0	0	0		2	1	ND	1		170	75	25.9516	7	3	HS	RO
44	39	Normal		2.5	177.078	66	43	4		+	+	+		-	-	-	-	-	-	-	-	-	-	-	-	-	-	-	-	-	-	-		0	0	0		ND	ND	ND	ND		179	78	24.3438	6	3	HS	RO
45	31	Normal		2.2	22.754	62	63	5		ND	ND	ND		-	-	-	-	-	ND	ND	ND	ND	ND	ND	-	ND	-	ND	ND	ND	ND	ND		0	0	0		ND	ND	1	ND		172	75	25.3515	6	2	HS	FF
46	28	Normal		3	41.58	66	51	1		+	+	+		-	-	-	-	-	-	-	-	-	-	-	-	-	-	-	-	-	-	-		0	0	0		ND	ND	ND	ND		172	55	18.5911	8	3	CUG	FF
47	29	Normal		3.4	20.72	56	76	4		+	+	+		-	-	-	-	-	-	-	-	-	-	-	-	-	-	-	-	-	-	-		0	0	0		ND	ND	ND	ND		180	80	24.6914	8	3.5	CUG	RO
48	37	Normal		3.5	20.093	71	74	5		+	ND	+		-	-	-	-	-	-	-	-	-	-	-	-	-	-	-	-	-	-	-		0	0	0		ND	ND	ND	ND		167	57	20.4382	ND	ND	ND	ND
49	40	Normal		4.2	26.363	41	65	4		+	+	+		-	-	-	-	-	-	-	-	-	-	-	-	-	-	-	-	-	-	-		0	0	0		ND	ND	1	ND		168	105	37.2024	7	8	CUG	RO
50	38	Moderate		2.7	10.752	48	46	4		+	75	+		-	-	-	-	-	-	-	-	-	-	-	-	-	-	-	-	-	-	-		1	0	1		ND	ND	ND	ND		164	71	26.398	6	ND	CUG	RO
51	32	Normal		2.2	50.622	66	52	4		+	+	+		-	-	-	-	-	-	-	-	-	-	-	-	-	-	-	-	-	35	-		0	1	1		ND	ND	1	ND		176	76	24.5351	6	3.6	HS	RO
52	46	Normal		4.5	37.95	69	44	5		+	+	+		-	-	-	-	-	-	-	-	-	-	-	-	-	-	-	-	-	-	-		0	0	0		3	ND	ND	ND		184	75	22.1526	7.5	8	CUG	RO
53	36	Moderate		5	9.525	75	54	3		+	+	+		-	-	-	-	-	-	-	-	-	-	-	-	-	-	-	-	-	-	-		0	0	0		6	ND	ND	ND		180	89	27.4691	7	8.4	CUG	RO
54	33	Normal		7	22.218	46	54	7		71	+	76.2		-	39	-	22	-	-	-	26	-	-	-	-	-	-	-	-	-	26	24		2	5	7		2	1	1	2		170	79	27.3356	ND	ND	ND	ND
55	33	Normal		3.8	117.36	80	44	2		+	+	+		-	-	-	-	-	-	-	-	-	-	-	-	-	-	-	-	-	-	-		0	0	0		4	ND	1	1		171	72	24.623	ND	ND	ND	ND
56	34	Moderate		3.2	15.781	43	57	5		+	+	+		-	-	-	-	-	-	-	-	-	-	-	-	-	-	-	-	-	-	-		0	0	0		3	ND	ND	ND		165	60	22.0386	6	4	CUG	RO
57	31	Normal		3.5	73.8	82	53	4		+	+	+		-	-	-	-	-	-	-	-	-	-	-	-	-	-	-	-	-	-	-		0	0	0		2	ND	ND	ND		174	78	25.763	7	4	ND	RO
58	34	Severe		5	1.3	52	60	4		71	+	60		-	43	35	32	-	29	39	36	29	22	32	22	22	60.4	28	39	-	-	43		2	15	17		5	ND	ND	ND		186	75	21.6788	7	4.5	CUG	RO
59	32	Normal		2.5	64.78	79	44	4		+	+	+		-	-	-	-	-	-	-	-	-	-	-	-	-	-	-	-	-	-	-		0	0	0		ND	ND	1	ND		169	77	26.9598	7	4.8	HS	RO
60	31	Normal		2.2	36.411	53	57	3		+	+	+		-	-	-	-	-	-	-	-	-	-	-	-	-	-	-	-	-	-	-		0	0	0		ND	ND	ND	ND		172	63	21.2953	7	4	CUG	RO
61	35	Normal		2.1	45.479	73	63	4		+	+	+		-	-	-	-	-	-	-	-	-	-	-	-	-	-	-	-	-	-	-		0	0	0		2	ND	1	1		177	70	22.3435	ND	ND	ND	ND
62	33	Normal		2.5	131.109	87	40	1		+	+	+		-	-	-	-	-	-	-	-	-	-	-	-	-	-	-	-	-	-	-		0	0	0		2	ND	ND	ND		172	70	23.6614	7	4	CUG	RO
63	40	Normal		2.1	25.077	39	54	3		+	+	+		-	-	-	-	-	-	-	-	-	-	-	-	-	-	-	-	-	-	-		0	0	0		ND	ND	1	ND		169	74	25.9095	ND	ND	ND	ND
64	30	Normal		2.1	138.244	68	54	15		+	+	+		-	-	-	-	-	-	-	-	-	-	-	-	-	-	-	-	-	-	-		0	0	0		ND	ND	1	ND		172	59	19.9432	6	5.5	HS	RO
65	45	Normal		1	43.615	55	55	19		+	+	+		-	-	-	-	-	-	-	-	-	-	-	-	-	27	-	-	-	-	-		0	1	1		2	1	ND	1		169	70	24.5089	7	6	HS	RO
66	38	Normal		2.2	67.824	48	64	6		+	+	+		-	-	-	-	-	-	-	-	-	-	-	-	-	-	-	-	-	-	-		0	0	0		2	ND	2	2		169	54	18.9069	8	ND	HS	RO
67	45	Moderate		2.1	14.08	22	69	2		+	74	+		-	-	-	-	-	-	-	23	-	-	-	-	-	-	-	-	-	46	53.3		1	3	4		ND	ND	1	ND		173	60	20.0474	7	4	CUG	RO
68	46	Severe		2.2	3.321	41	74	3		76	+	+		-	-	-	-	-	-	-	-	-	-	-	-	-	-	-	-	-	-	-		1	0	1		ND	ND	ND	ND		175	63	20.5714	ND	ND	ND	ND
69	29	Normal		2.5	57.618	66	39	4		77	79	+		-	-	-	-	-	-	-	-	-	-	-	-	-	-	-	-	-	-	-		2	0	2		2	2	ND	2		170	62	21.4533	7	3.2	HS	RO
70	26	Normal		3.2	127.578	66	67	5		76	+	+		-	-	-	-	-	-	-	-	-	-	-	-	-	-	-	-	-	-	-		1	0	1		ND	ND	ND	ND		163	60	22.5827	7	3	HS	RO
71	32	Normal		2.2	41.711	53	57	2		73	+	+		-	-	-	-	-	-	-	-	-	-	-	-	-	-	-	-	-	-	50.4		1	1	2		ND	ND	2	ND		174	67	22.1297	ND	4.5	CUG	RO
72	37	Severe		0.8	0	0	ND	5		78	ND	+		43	48	37	37	-	70	52	47	55	54	39	30	32	44	36	56	40	51	42		1	18	19		ND	ND	ND	ND		166	65	23.5883	ND	ND	ND	ND
73	35	Normal		4	23.184	48	58	4		+	+	+		36	-	-	-	-	-	-	-	-	-	-	-	-	-	-	-	-	-	-		0	1	1		3	ND	ND	ND		168	88	31.1791	ND	ND	ND	ND
74	29	Normal		2.4	32.643	31	76	7		+	+	+		-	-	-	-	-	-	-	-	-	-	-	-	-	-	-	-	-	-	-		0	0	0		ND	ND	ND	ND		168	63	22.3214	7	4.5	CUG	RO
75	40	Normal		2.7	24	48	72	7		73	+	+		-	-	-	-	-	-	-	-	-	-	-	-	-	-	-	-	-	-	-		1	0	1		1	ND	1	1		175	81	26.449	6	8	CUG	RO
76	43	Moderate		1.5	14	56	56	60		56	+	+		-	-	-	-	-	-	-	-	-	-	-	-	-	36	-	31	-	-	21		1	3	4		4	ND	ND	ND		170	75	25.9516	5	4.5	HS	RO
77	35	Normal		5	31.655	65	43	4		+	+	+		-	-	-	-	-	-	-	-	-	-	-	-	-	-	-	-	-	-	-		0	0	0		ND	ND	1	ND		174	65	21.4692	ND	ND	ND	ND
78	38	Normal		3.8	111.44	80	34	4		78	+	+		-	-	-	-	-	-	-	-	-	-	-	-	-	25	-	-	-	-	57		1	2	3		ND	ND	ND	ND		175	70	22.8571	6	7.5	CUG	RO
79	37	Normal		4.8	48.295	65	48	6		+	+	+		-	-	-	-	-	-	-	-	-	-	-	-	-	-	-	-	-	-	-		0	0	0		2	ND	2	2		167	69	24.7409	ND	ND	ND	ND
80	35	Normal		2.5	173.959	73	46	3		+	+	+		-	-	-	-	-	-	-	-	-	-	-	-	-	-	-	-	-	-	-		0	0	0		3	ND	2	2		177	80	25.5354	7	8	CUG	RO
81	37	Moderate		3	17.199	63	59	2		+	+	+		-	-	-	-	-	-	-	-	-	-	-	-	-	-	-	-	-	40	-		0	1	1		ND	ND	ND	ND		174	75	24.7721	8	5	CUG	RO
82	26	Normal		2.5	42.12	78	56	5		+	+	+		-	-	-	-	-	-	-	-	-	-	-	-	-	-	-	-	-	-	-		0	0	0		ND	ND	ND	ND		168	79	27.9904	8	4	CUG	RO
83	32	Normal		2.5	131.979	87	53	4		+	+	+		-	-	-	-	-	-	-	-	-	-	-	-	-	-	-	-	-	-	-		0	0	0		2	ND	2	2		181	63	19.2302	ND	ND	ND	ND
84	39	Normal		3.2	110.2	76	66	10		+	+	+		-	-	-	-	-	-	-	-	-	-	-	-	-	-	-	-	-	-	-		0	0	0		3	ND	ND	ND		178	74	23.3556	5	5	HS	RO
85	39	Moderate		3	6.669	27	57	5		+	+	+		-	-	-	-	-	-	-	-	-	-	-	-	-	-	-	-	-	-	-		0	0	0		2	ND	1	1		176	60	19.3698	7	4	ND	RO
86	34	Normal		5.5	92.4	77	57	3		+	+	+		-	-	-	-	-	-	-	-	-	-	-	-	-	-	-	-	-	-	-		0	0	0		ND	ND	ND	ND		166	60	21.7738	8	2.5	CUG	RO
87	37	Normal		1.8	52.02	51	57	3		74	77	70		-	-	-	-	-	-	-	-	-	-	-	-	-	38	-	-	-	-	-		3	1	4		3	ND	ND	ND		171	62	21.2031	6	4	CUG	RO
88	46	Normal		7	71.025	75	44	4		+	+	+		-	-	-	-	-	-	-	-	-	-	-	-	-	-	-	-	-	-	-		0	0	0		1	1	1	2		164	64	23.7954	6	7	CUG	RO
89	32	Severe		3.2	4.592	16	80	4		75	+	+		-	-	-	-	-	-	-	-	-	-	-	-	-	30	-	-	-	-	-		1	1	2		1	1	ND	1		173	76	25.3934	7	3.5	HS	RO
90	32	Normal		3.5	118.64	80	61	3		+	+	+		-	-	-	-	-	-	-	-	-	-	-	-	-	-	-	-	-	-	-		0	0	0		ND	ND	ND	ND		170	55	19.0311	6	4	HS	FF
91	31	Normal		4.2	21.866	58	74	9		+	+	+		-	-	-	-	-	-	-	-	-	-	-	-	-	-	-	-	-	-	-		0	0	0		ND	ND	ND	ND		168	68	24.093	ND	ND	ND	ND
92	44	Normal		2.3	31.429	53	40	2		+	+	+		-	-	-	-	-	-	-	-	-	-	-	-	-	-	-	-	-	-	-		0	0	0		2	ND	2	2		178	79	24.9337	6	5.5	CUG	RO
93	30	Normal		3	54.124	28	70	3		76	+	+		-	-	-	-	-	-	-	-	-	-	-	-	-	-	-	-	-	37	-		1	1	2		ND	ND	ND	ND		170	68	23.5294	ND	ND	ND	ND
94	38	Normal		5.8	24.255	35	65	4		+	+	+		-	-	-	-	-	-	-	-	-	-	-	-	-	-	-	-	-	-	-		0	0	0		ND	ND	1	ND		163	54	20.3244	6	4.5	CUG	RO
95	33	Normal		2.1	51.68	68	58	5		+	+	+		-	-	-	-	-	-	-	-	-	-	-	-	-	-	-	-	-	-	-		0	0	0		ND	ND	ND	ND		169	90	31.5115	8	2	CUG	FF
96	32	Normal		6	46.275	75	52	6		+	+	+		-	-	-	-	-	-	-	-	-	-	-	-	-	-	-	-	-	-	-		0	0	0		ND	ND	ND	ND		172	72	24.3375	7	10	CUG	RO
97	29	Normal		1.8	104.4	58	56	3		+	+	+		-	-	-	-	-	-	-	-	-	-	-	-	-	-	-	-	-	-	-		0	0	0		ND	ND	ND	ND		168	58	20.5499	7	3	CUG	RO
98	40	Severe		1.8	0.2	20	80	7		+	+	+		21	-	-	-	-	52	-	-	22	-	-	-	-	21	-	-	-	-	-		0	4	4		1	ND	ND	ND		162	68	25.9107	6	6	HS	ND
99	38	Normal		5.9	68.4	20	60	9		+	+	+		-	-	-	-	-	-	-	-	-	-	-	-	-	-	-	-	-	-	-		0	0	0		ND	ND	ND	ND		173	104	34.7489	7	3	CUG	RO
100	45	Severe		3.5	0.7	46	47	5		32	+	+		30	-	-	22	-	-	43	25	-	-	-	-	-	-	-	-	-	31	-		1	5	6		ND	ND	1	ND		181	80	24.4193	6	3.6	CUG	RO
101	36	Normal		2.2	21.175	25	58	5		+	+	+		-	-	-	-	-	-	-	-	-	-	-	-	-	-	-	-	-	-	-		0	0	0		ND	ND	1	ND		164	60	22.3081	5	7	CUG	RO
102	31	Normal		4	26.24	64	59	5		+	+	+		-	-	-	-	-	-	-	-	-	-	-	-	-	-	-	-	-	-	-		0	0	0		ND	ND	ND	ND		171	72	24.623	6	4.5	HS	FF
103	38	Normal		3.2	38.94	66	53	7		+	+	+		28	-	-	-	-	-	-	-	-	-	-	-	-	21	-	-	-	-	-		0	2	2		1	ND	1	1		168	82	29.0533	6	5	CUG	RO
104	36	Moderate		3.5	14.805	15	73	10		+	+	+		-	-	-	-	-	-	-	-	-	-	-	-	-	-	-	-	-	-	-		0	0	0		ND	ND	1	ND		173	87	29.0688	6	3	CUG	FF
105	43	Severe		2.4	1.6	40	80	7		+	+	+		-	-	-	-	-	-	22	-	-	-	-	-	-	-	-	-	-	-	-		0	1	1		3	1	ND	1		178	62	19.5682	ND	ND	ND	ND
106	30	Normal		5.5	39.249	63	67	5		+	+	+		-	-	-	-	-	-	-	-	-	-	-	-	-	-	-	-	-	-	-		0	0	0		1	ND	2	2		170	70	24.2215	7	3.5	CUG	RO
107	28	Normal		5.2	30.879	47	67	2		+	+	+		-	-	-	-	-	-	-	-	-	-	-	-	-	-	-	-	-	-	-		0	0	0		ND	ND	ND	ND		172	69	23.3234	ND	ND	ND	ND
108	38	Normal		2.5	54	60	40	3		+	+	+		-	-	-	-	-	-	-	-	-	-	-	-	-	-	-	-	-	-	-		0	0	0		ND	ND	ND	ND		159	48	18.9866	ND	ND	ND	ND
109	31	Normal		3.7	53.798	74	43	5		+	+	+		-	-	-	-	-	-	-	-	-	-	-	-	-	-	-	-	-	-	-		0	0	0		ND	ND	ND	ND		178	110	34.7178	6	5	HS	RO
110	40	Normal		3	41.106	62	45	4		+	+	+		-	-	-	-	-	-	-	-	-	-	-	-	-	-	-	-	-	-	-		0	0	0		ND	ND	ND	ND		165	75	27.5482	ND	ND	ND	ND
111	36	Normal		3.5	88.383	51	46	4		+	+	+		-	-	-	-	-	-	-	-	-	-	-	-	-	-	-	-	-	-	-		0	0	0		ND	ND	1	ND		175	70	22.8571	6	4.6	HS	RO
112	48	Normal		2.5	161.25	75	37	4		+	+	+		-	-	-	-	-	-	-	-	-	-	-	-	-	-	-	-	-	-	-		0	0	0		2	ND	ND	ND		170	80	27.6817	ND	ND	ND	ND
113	30	Moderate		4	10.8	36	77	5		+	+	+		-	-	-	-	-	-	-	-	-	-	-	-	-	-	-	-	-	-	-		0	0	0		3	ND	1	1		170	56	19.3772	7	5	CUG	RO
114	28	Severe		0.5	2.788	41	59	7		+	+	+		21	-	-	-	-	-	31	-	-	-	-	-	-	-	-	-	-	-	-		0	2	2		1	ND	ND	ND		176	67	21.6296	7.5	4	CUG	RO
115	40	Moderate		3.8	5.005	35	67	1		+	+	+		-	-	-	-	-	-	25	-	-	-	-	-	-	-	-	-	-	-	-		0	1	1		6	2	ND	2		172	85	28.7317	7	8	CUG	RO
116	48	Moderate		1.7	16.096	32	46	3		+	+	+		-	-	-	-	-	-	-	-	-	-	-	-	-	-	-	-	-	-	-		0	0	0		3	ND	1	1		155	57	23.7253	8	2.4	CUG	RO
117	41	Normal		1.4	33.306	42	58	5		+	+	+		-	-	-	-	-	-	-	-	-	-	-	-	-	-	-	-	-	-	-		0	0	0		ND	ND	ND	ND		165	72	26.4463	7	4.5	CUG	RO
118	41	Normal		3.2	152.424	72	57	5		+	+	+		-	-	-	-	-	53.7	-	-	-	-	-	-	-	-	-	-	-	-	-		0	1	1		2	ND	ND	ND		170	74	25.6055	7	4	CUG	RO
119	37	Normal		1.9	35.21	70	60	3		+	+	+		-	-	-	-	-	-	-	-	-	-	-	-	-	28	-	-	-	-	-		0	1	1		2	ND	ND	ND		176	54	17.4329	ND	ND	ND	ND
120	41	Normal		1	26	50	65	3		+	+	+		-	-	-	-	-	-	-	-	-	-	-	-	-	-	-	-	-	-	-		0	0	0		ND	ND	ND	ND		180	78	24.0741	ND	ND	ND	ND
121	37	Moderate		3.5	17.16	39	61	2		+	+	+		-	-	-	-	-	-	-	-	-	-	-	-	-	-	-	-	-	-	-		0	0	0		6	3	ND	3		174	63	20.8086	6	2.5	CUG	FF
122	40	Normal		1	121.935	55	59	4		+	+	+		-	-	-	-	-	-	-	-	-	-	-	-	-	-	-	-	-	-	-		0	0	0		ND	ND	ND	ND		165	80	29.3848	6	3	HS	RO
123	36	Normal		4.5	89.6	64	57	3		+	+	+		-	-	-	-	-	-	-	-	-	-	-	-	-	-	-	-	-	-	-		0	0	0		2	ND	ND	ND		175	55	17.9592	8	3.5	HS	ND
124	47	Normal		1.8	49.92	52	58	7		+	+	+		-	-	-	-	-	-	-	-	-	-	-	-	-	29	-	-	-	-	-		0	1	1		ND	ND	1	ND		170	65	22.4913	7	5	CUG	RO
125	34	Normal		4.5	101.158	74	59	10		30.9	+	+		-	-	-	-	-	-	-	-	-	-	-	-	-	-	-	-	-	-	-		1	0	1		3	1	1	2		178	60	18.937	8	4	CUG	RO
126	33	Moderate		4.8	12	48	60	4		+	+	+		-	-	-	-	-	-	-	-	-	-	-	-	-	-	-	-	-	-	-		0	0	0		ND	ND	ND	ND		170	74	25.6055	5	3	CUG	RO
127	33	Normal		3.5	29.682	34	73	10		+	+	+		-	-	-	-	-	-	-	-	-	-	-	-	-	-	-	-	-	-	-		0	0	0		3	ND	ND	ND		175	65	21.2245	8	3	CUG	RO
128	35	Moderate		4.5	16.434	22	62	14		+	+	+		-	-	-	-	-	-	-	-	-	-	-	-	-	-	-	-	-	-	-		0	0	0		5	1	ND	1		169	56	19.6072	8	10	CUG	RO
129	36	Moderate		2.2	8.497	29	65	3		+	+	+		-	-	-	-	-	-	-	-	-	-	-	-	-	24	-	-	-	-	-		0	1	1		ND	ND	ND	ND		167	81	29.0437	ND	ND	ND	ND
130	31	Severe		5.5	0	0	ND	5		12.6	+	55		50	-	-	22	-	114	ND	-	41	32	22	-	23	49	-	ND	-	39	41		2	10	12		ND	ND	ND	ND		167	55	19.721	6	3.5	HS	RO
131	38	Normal		3.2	28.08	52	52	5		+	+	+		-	-	-	-	76	-	-	-	-	-	-	-	-	-	-	-	-	-	-		0	1	1		3	ND	1	1		164	71	26.398	6	6	HS	FF
132	37	Normal		3.2	32.66	46	61	3		+	+	+		-	-	-	-	-	-	-	-	-	-	-	-	-	-	-	-	-	ND	-		0	0	0		3	ND	1	1		175	75	24.4898	7	5	CUG	RO
133	33	Moderate		3	14.769	27	66	3		+	+	+		-	-	-	-	-	-	-	-	-	-	-	-	-	-	-	-	-	-	-		0	0	0		ND	ND	ND	ND		178	72	22.7244	7	4.5	CUG	RO
134	38	Normal		3	90.668	76	52	3		+	+	+		-	-	-	-	-	-	-	-	-	-	-	-	-	-	-	-	-	-	-		0	0	0		ND	ND	1	ND		169	62	21.7079	7	5	CUG	RO
135	31	Normal		3.2	69.987	41	59	3		+	+	+		-	-	-	-	-	-	-	-	-	-	-	-	-	-	-	-	-	-	-		0	0	0		ND	ND	ND	ND		175	76	24.8163	7	5	HS	FF
136	35	Moderate		4.5	10.89	33	73	3		+	+	+		-	-	-	-	-	-	-	-	-	-	-	-	-	-	-	-	-	-	-		0	0	0		ND	ND	1	ND		180	79	24.3827	6	5	CUG	FF
137	31	Moderate		4.5	15.281	37	61	4		+	+	+		-	-	-	-	-	-	-	-	-	-	-	-	-	-	-	-	-	-	-		0	0	0		ND	ND	1	ND		171	55	18.8092	ND	ND	ND	ND
138	27	Normal		9	65.52	78	52	4		+	+	+		-	-	-	-	-	-	-	-	-	-	-	-	-	-	-	-	-	-	-		0	0	0		ND	ND	ND	ND		167	62	22.231	6	5	CUG	FF
139	28	Normal		2.7	40.3	65	50	4		+	+	+		-	-	-	-	ND	-	-	-	-	-	-	-	-	-	-	-	-	-	-		0	0	0		ND	ND	ND	ND		179	82	25.5922	6	4	HS	RO
140	36	Normal		5	33.474	42	65	5		+	+	+		-	-	-	-	-	-	-	-	-	-	-	-	-	-	-	-	-	-	-		0	0	0		ND	ND	ND	ND		167	61	21.8724	6	9	CUG	RO
141	42	Severe		1.3	0.104	8	69	3		17	+	+		-	-	-	35	-	-	-	27	-	-	-	-	-	-	-	-	-	-	-		1	2	3		ND	ND	ND	ND		177	80	25.5354	7	10	CUG	RO
142	30	Normal		4	62.693	71	46	5		+	+	+		-	-	-	-	-	-	-	-	-	-	-	-	-	-	-	-	-	-	-		0	0	0		ND	ND	1	ND		175	70	22.8571	ND	ND	ND	ND
143	35	Normal		3.2	53.761	37	63	7		+	+	+		-	-	-	-	-	-	-	-	-	-	-	-	-	-	-	-	-	-	-		0	0	0		ND	ND	ND	ND		165	53	19.4674	ND	ND	ND	ND
144	37	Normal		5	26.432	64	51	5		+	ND	+		-	-	-	-	-	ND	-	-	-	-	-	-	-	-	-	ND	-	-	-		0	0	0		ND	ND	ND	ND		182	105	31.6991	7	10	CUG	RO
145	37	Normal		3.5	131.789	67	51	14		+	+	+		-	-	-	-	-	-	-	-	-	-	-	-	-	-	-	-	-	-	-		0	0	0		2	ND	ND	ND		173	85	28.4005	7	4	HS	RO
146	23	Normal		1.8	41.8	55	49	4		+	+	+		-	-	-	-	-	-	-	-	-	-	-	-	-	-	-	-	-	-	-		0	0	0		ND	ND	ND	ND		170	83	28.7197	ND	ND	ND	ND
147	30	Normal		5	61.724	52	57	6		+	+	+		-	-	-	-	-	-	-	-	-	-	-	-	-	-	-	-	-	-	-		0	0	0		ND	ND	ND	ND		170	66	22.8374	6	4	HS	RO
148	39	Normal		5	26.708	44	66	14		+	+	+		-	-	-	-	-	-	-	-	-	-	-	-	-	-	-	ND	-	-	-		0	0	0		ND	ND	ND	ND		163	81	30.4867	7	3	HS	RO
149	34	Normal		3	25.08	76	64	4		+	+	+		-	-	-	-	-	-	-	-	-	-	-	-	-	-	-	-	-	-	-		0	0	0		ND	ND	1	ND		172	86	29.0698	7	3.8	CUG	FF
150	29	Moderate		3	10.619	37	66	2		+	+	+		-	-	-	-	-	-	-	-	-	-	-	-	-	-	-	-	-	-	-		0	0	0		1	1	2	3		165	64	23.5078	6	4	CUG	RO
151	30	Normal		2.3	62.607	41	48	2		+	+	+		-	-	-	-	-	-	-	-	-	-	-	-	-	-	-	-	-	-	-		0	0	0		ND	ND	ND	ND		164	56	20.8209	7	5	CUG	FF
152	35	Moderate		1.7	7.82	23	62	3		+	+	+		-	-	-	-	-	-	-	-	-	-	-	-	-	-	-	-	-	-	-		0	0	0		1	ND	ND	ND		178	74	23.3556	7	4	CUG	FF
153	36	Normal		2.2	173.959	73	55	5		+	38	+		-	-	27	45	-	-	36	31	-	-	25	-	28	32	-	-	38	25	-		1	9	10		ND	ND	ND	ND		175	62	20.2449	6	3	CUG	RO
154	36	Severe		2.1	4.256	32	61	2		+	ND	+		-	-	ND	-	-	-	-	-	-	-	-	-	-	-	-	-	-	-	64		0	1	1		ND	ND	ND	ND		166	74	26.8544	6	3	ND	RO
155	39	Moderate		4.5	9.009	63	45	7		25	+	+		-	-	-	29	-	-	-	-	-	-	-	-	-	-	-	-	-	-	-		1	1	2		1	ND	ND	ND		180	70	21.6049	7	3.6	CUG	RO
156	28	Normal		2.2	24.38	53	74	4		+	+	+		-	-	-	-	-	-	-	-	-	-	-	-	-	-	-	-	-	-	-		0	0	0		ND	ND	ND	ND		173	58	19.3792	6	3	CUG	RO
157	30	Normal		2.5	44.28	41	65	4		+	+	+		-	-	-	-	-	-	-	-	-	-	-	-	-	-	-	-	-	-	-		0	0	0		ND	ND	ND	ND		168	58	20.5499	6	2.4	CUG	FF
158	38	Moderate		6	17.385	95	55	5		+	+	+		-	-	-	-	-	-	-	-	-	-	-	-	-	-	-	-	-	-	-		0	0	0		2	ND	1	1		172	83	28.0557	7	5	HS	RO
159	35	Normal		3.1	49.413	39	62	7		+	+	+		-	-	-	21	-	-	-	-	-	-	-	-	-	-	-	-	-	-	-		0	1	1		ND	ND	ND	ND		170	96	33.218	7	7	CUG	RO
160	37	Normal		2.5	43.493	61	62	4		+	+	+		-	-	-	-	-	-	-	-	-	-	-	-	-	-	-	-	-	-	-		0	0	0		ND	ND	ND	ND		172	78	26.3656	7	3	HS	RO
161	34	Normal		4	43.59	30	77	5		+	+	+		-	-	-	-	-	-	-	-	-	-	-	-	-	-	-	-	-	-	-		0	0	0		ND	ND	ND	ND		179	71	22.1591	7	1.5	CUG	FF
162	42	Moderate		1.9	13.76	16	77	ND		+	+	+		-	-	-	-	-	-	-	-	-	-	-	-	-	-	-	-	-	-	-		0	0	0		1	1	ND	1		170	75	25.9516	7	7	CUG	RO
163	46	Normal		1.5	110.2	29	82	7		+	+	+		-	-	-	-	-	-	-	-	-	-	-	-	-	-	-	-	-	-	-		0	0	0		ND	ND	ND	ND		165	65	23.8751	7	4	CUG	RO
164	26	Normal		4	97.878	66	57	5		+	+	+		-	-	-	-	-	-	-	-	-	-	-	-	-	-	-	ND	-	-	-		0	0	0		ND	ND	ND	ND		167	60	21.5139	7	5	HS	RO
165	33	Normal		1.6	72.657	69	51	1		+	+	+		-	-	-	36	-	-	-	23	-	-	-	-	-	-	-	-	-	-	-		0	2	2		ND	ND	ND	ND		175	85	27.7551	7	4	CUG	RO
166	53	Normal		4	67.587	39	75	14		+	+	+		-	-	-	-	-	-	-	-	-	-	-	-	-	-	-	-	-	-	-		0	0	0		ND	ND	ND	ND		170	70	24.2215	7	8	CUG	RO
167	50	Severe		2.3	1.92	16	73	6		+	+	+		-	-	-	37	-	-	-	-	-	-	-	-	-	-	-	-	-	-	-		0	1	1		ND	ND	ND	ND		178	100	31.5617	7	ND	CUG	RO
168	35	Severe		1.6	4.46	20	76	2		+	+	+		-	-	ND	-	-	-	-	-	-	-	-	-	-	-	-	ND	-	-	-		0	0	0		ND	ND	ND	ND		166	65	23.5883	6	6.5	HS	FF
169	25	Normal		2.2	22.78	67	53	3		+	+	+		-	-	-	26	-	-	-	-	-	-	-	-	-	-	-	-	-	-	-		0	1	1		ND	ND	ND	ND		174	58	19.1571	7	4	CUG	RO
170	32	Normal		3	23.7	58	59	2		+	+	+		-	-	-	-	-	-	-	-	-	-	-	-	-	-	-	-	-	-	-		0	0	0		ND	ND	1	ND		163	60	22.5827	ND	ND	ND	ND
171	34	Normal		3	39.591	53	47	5		+	+	+		-	-	-	-	-	-	-	-	-	-	-	-	-	-	-	-	-	-	-		0	0	0		ND	ND	ND	ND		175	60	19.5918	ND	ND	ND	ND
172	34	Normal		1	69.56	47	53	4		+	+	+		-	21	-	-	-	-	-	-	-	-	-	-	-	-	-	ND	-	-	-		0	1	1		ND	ND	ND	ND		173	75	25.0593	7	2.8	CUG	RO
173	36	Normal		2.1	35.64	66	50	3		+	+	+		-	-	-	-	-	-	-	-	-	-	-	-	-	-	-	-	-	-	-		0	0	0		ND	ND	ND	ND		170	62	21.4533	7	3.5	CUG	RO
174	37	Normal		3	80.24	68	44	4		+	+	+		-	-	-	-	-	-	-	-	-	-	-	-	-	-	-	-	-	-	-		0	0	0		ND	ND	ND	ND		168	60	21.2585	9	3.6	CUG	FF
175	30	Normal		2.1	80.446	38	64	4		+	+	+		-	ND	-	-	-	-	-	-	-	-	-	-	-	-	-	-	-	-	-		0	0	0		ND	ND	ND	ND		168	61	21.6128	5	6	CUG	RO
176	36	Normal		3.2	39.78	39	61	6		+	+	+		-	-	-	-	-	-	-	-	-	-	-	-	-	-	-	-	-	-	-		0	0	0		ND	ND	ND	ND		170	85	29.4118	7	3	CUG	FF
177	32	Moderate		4.8	10.638	54	56	4		+	+	+		-	-	-	-	-	-	-	-	-	-	-	-	-	-	-	-	-	-	-		0	0	0		ND	ND	ND	ND		169	68	23.8087	6	11	CUG	RO
178	37	Moderate		2.3	9.246	46	58	8		+	+	+		-	-	-	-	-	-	-	-	-	-	-	-	-	-	-	-	-	-	-		0	0	0		ND	ND	ND	ND		164	72	26.7698	8	3	CUG	RO
179	33	Normal		4	112.329	63	56	4		+	+	+		-	-	-	-	-	-	-	-	-	-	-	-	-	-	-	-	-	-	-		0	0	0		ND	ND	ND	ND		169	58	20.3074	5	3	CUG	RO
180	34	Normal		9	91.84	82	54	14		+	+	+		-	-	-	-	-	-	-	-	-	-	-	-	-	-	-	-	-	-	-		0	0	0		ND	ND	ND	ND		170	64	22.1453	6	2	HS	RO
181	37	Normal		2.2	74.949	83	58	2		+	+	+		-	-	-	-	-	-	-	-	-	-	-	-	-	-	-	-	-	-	-		0	0	0		ND	ND	ND	ND		170	80	27.6817	5	3.8	HS	RO
182	39	Normal		2.5	33.524	68	53	2		+	+	+		-	-	-	-	-	-	-	-	-	-	-	-	-	-	-	-	-	-	-		0	0	0		ND	ND	ND	ND		167	75	26.8923	ND	ND	ND	ND
183	37	Moderate		4.5	10.461	33	66	4		+	+	+		-	-	-	-	-	-	-	-	-	-	-	-	-	-	-	-	-	-	-		0	0	0		ND	ND	ND	ND		177	65	20.7476	8	3	HS	RO
184	30	Normal		5.5	104.295	85	34	6		+	+	+		26	-	-	-	-	-	-	-	-	-	-	-	-	-	-	-	-	-	-		0	1	1		ND	ND	ND	ND		180	78	24.0741	6	4	CUG	RO
185	41	Normal		3.4	40.42	47	58	4		+	+	+		-	-	-	-	-	-	-	-	-	-	-	-	-	-	-	-	-	-	-		0	0	0		ND	ND	ND	ND		174	66	21.7994	7	5	CUG	RO
186	25	Normal		4.5	37.63	53	49	4		+	+	+		-	-	-	-	-	-	-	-	-	-	-	-	-	-	-	-	-	-	-		0	0	0		ND	ND	ND	ND		171	63	21.5451	7	3	CUG	RO
187	35	Normal		2.7	24.297	39	51	2		+	+	+		-	-	-	-	-	-	-	-	-	-	-	-	-	-	-	-	-	-	-		0	0	0		ND	ND	ND	ND		171	79	27.0169	7	5	HS	RO
188	32	Normal		5.3	29.58	34	57	3		+	+	+		-	-	-	-	-	-	-	-	-	-	-	-	-	-	-	-	-	-	-		0	0	0		ND	ND	ND	ND		170	57	19.7232	7	3	HS	FF
189	32	Normal		2.5	145.986	58	52	5		+	+	+		-	-	-	-	-	-	-	-	-	-	-	-	-	-	-	-	-	-	-		0	0	0		ND	ND	ND	ND		164	65	24.1672	6	2.5	CUG	RO
190	26	Normal		5	40.121	53	59	8		+	79	77		30	-	26	36	-	-	28	30	-	-	-	21	-	27	-	-	-	30	27		2	9	11		ND	ND	ND	ND		176	70	22.5981	6	3.6	CUG	RO
191	42	Normal		5.5	46.445	35	60	14		+	+	+		-	-	-	-	-	-	-	-	-	-	-	-	-	-	-	-	-	-	-		0	0	0		ND	ND	ND	ND		172	65	21.9713	6	4	CUG	RO
192	37	Moderate		1.5	8.967	21	89	4		+	+	+		-	-	-	-	-	-	-	-	-	-	-	-	-	-	-	-	-	-	-		0	0	0		ND	ND	ND	ND		171	72	24.623	7	10	CUG	RO
193	39	Normal		3.5	188.3	84	61	5		+	+	+		-	-	-	-	-	-	-	-	-	-	-	-	-	-	-	-	-	-	-		0	0	0		ND	ND	ND	ND		177	70	22.3435	6	5	CUG	RO
194	41	Normal		1	33	58	73	7		+	+	+		-	-	-	-	-	-	-	-	-	-	-	-	-	-	-	-	-	-	-		0	0	0		ND	ND	1	ND		175	82	26.7755	8	5	CUG	RO
195	37	Normal		1.6	30.7	80	49	7		+	+	+		-	-	-	-	-	-	-	-	-	-	-	-	-	-	-	-	-	-	-		0	0	0		ND	ND	ND	ND		171	89	30.4367	7	2.5	CUG	FF
196	33	Normal		2.6	119.3	66	44	4		+	+	+		-	-	-	-	-	-	-	-	-	-	-	-	-	-	-	-	-	-	-		0	0	0		ND	ND	ND	ND		178	86	27.143	7	3.5	CUG	FF
197	38	Normal		2.4	108	40	57	4		+	+	+		-	-	-	-	-	-	-	-	-	-	-	-	-	-	-	-	-	-	-		0	0	0		ND	ND	ND	ND		169	63	22.0581	7	6	CUG	RO
198	ND	Normal		ND	33.92	64	ND	ND		+	+	+		-	-	-	-	-	-	-	-	-	-	-	-	-	-	-	-	-	-	-		0	0	0		ND	ND	ND	ND		ND	ND	ND	ND	ND	ND	ND
199	38	Normal		2.1	56.772	64	66	7		+	+	+		-	-	-	-	-	-	-	-	-	-	-	-	-	-	-	-	-	-	-		0	0	0		ND	ND	1	ND		174	72	23.7812	6	5	HS	RO
200	43	Normal		7.8	112.094	76	46	4		+	+	+		-	-	-	-	-	-	-	-	-	-	-	-	-	-	-	-	-	-	-		0	0	0		ND	ND	ND	ND		171	69	23.597	7	6	CUG	RO
201	36	Severe		3	4.785	82	59	5		+	+	+		-	-	-	-	-	-	-	-	-	-	-	-	-	-	-	-	-	-	-		0	0	0		ND	ND	ND	ND		165	60	22.0386	7	5	CUG	RO
202	27	Normal		3.3	29.65	29	78	2		+	+	+		-	-	-	-	-	-	-	-	-	-	-	-	-	-	-	-	-	-	-		0	0	0		ND	ND	ND	ND		174	73	24.1115	6	4	CUG	RO
203	41	Normal		6	22.88	50	54	7		+	+	+		-	-	-	-	-	-	-	-	-	-	-	-	-	-	-	-	-	-	-		0	0	0		ND	ND	ND	ND		172	74	25.0135	7	5	HS	RO
204	31	Normal		3.5	36	44	48	3		+	+	+		-	-	-	-	-	-	-	-	-	-	-	-	-	-	-	-	-	-	-		0	0	0		ND	ND	ND	ND		157	56	22.719	7	4	CUG	RO
205	38	Normal		5	125.4	75	63	6		+	+	+		-	-	-	-	-	-	-	-	-	-	-	-	-	-	-	-	-	-	-		0	0	0		ND	ND	1	ND		166	74	26.8544	6	4	ND	RO
206	28	Normal		3.5	31.38	76	52	3		+	+	+		-	-	-	-	-	-	-	-	-	-	-	-	-	-	-	-	-	-	-		0	0	0		ND	ND	ND	ND		164	73	27.1416	6	3	HS	RO
207	ND	Normal		3.1	87.516	60	52	4		+	+	+		-	-	-	-	-	-	-	-	-	-	-	-	-	-	-	-	-	-	-		0	0	0		ND	ND	1	ND		ND	ND	ND	ND	ND	ND	ND
208	48	Normal		3	29.839	52	48	7		+	+	+		-	-	-	-	-	-	-	-	-	-	-	-	-	-	-	-	-	-	-		0	0	0		ND	ND	ND	ND		173	90	30.0712	7	9	CUG	RO
209	47	Normal		2.1	257.823	53	57	8		+	+	+		-	-	-	-	-	-	-	-	-	-	-	-	-	-	-	-	-	-	-		0	0	0		ND	ND	ND	ND		179	75	23.4075	6	8	CUG	RO
210	30	Severe		0.5	4.305	81	41	1		+	+	+		-	-	-	-	-	-	-	-	-	-	-	-	-	-	-	-	-	-	-		0	0	0		ND	ND	ND	ND		168	57	20.1956	8	4	CUG	RO
211	44	Normal		6	97.483	35	89	6		+	+	+		-	-	-	-	-	-	-	-	-	-	-	-	-	-	-	-	-	-	-		0	0	0		ND	ND	ND	ND		174	69	22.7903	7	9	CUG	RO
212	31	Moderate		3	17.292	71	42	4		+	+	+		-	-	-	-	32	-	-	-	-	-	-	-	-	-	-	-	-	-	-		0	1	1		ND	ND	3	ND		165	62	22.7732	6	3	CUG	RO
213	38	Severe		2.2	0.4	44	59	5		+	+	+		-	-	-	-	-	-	-	-	-	-	-	-	-	-	-	-	-	-	-		0	0	0		ND	ND	1	ND		165	71	26.079	9	4	CUG	RO
214	33	Normal		4	115.896	40	70	1		+	+	+		-	-	-	-	-	-	-	-	-	-	-	-	-	-	-	-	-	-	-		0	0	0		ND	ND	ND	ND		178	70	22.0932	ND	ND	CUG	RO
215	45	Moderate		8.3	17.92	88	42	8		+	+	+		-	-	-	-	-	-	-	-	-	-	-	-	-	-	-	-	-	-	-		0	0	0		2	1	1	2		174	76	25.1024	7	2.5	HS	FF
216	29	Normal		3.5	30.31	56	63	3		+	+	+		-	-	-	-	-	-	-	-	-	-	-	-	-	-	-	-	-	-	-		0	0	0		ND	ND	1	ND		174	67	22.1297	7	5	CUG	RO
217	38	Normal		4	23.01	70	58	2		+	+	+		-	-	-	-	-	-	-	-	ND	-	-	-	-	-	-	-	-	-	-		0	0	0		ND	ND	1	ND		169	80	28.0102	7	9	CUG	RO
218	39	Normal		2.1	29.427	59	67	1		+	+	+		-	-	-	-	-	-	-	-	-	-	-	-	-	-	-	-	-	-	-		0	0	0		ND	ND	ND	ND		174	79	26.0933	5	3	CUG	FF
219	27	Normal		5	42.952	51	62	7		+	+	+		-	-	-	-	-	-	-	-	ND	-	-	-	-	-	-	-	-	-	-		0	0	0		ND	ND	ND	ND		172	57	19.2672	8	3.5	CUG	RO
220	29	Moderate		2.5	9	56	51	5		+	+	+		-	-	-	-	-	-	-	-	-	-	-	-	-	-	-	-	-	-	-		0	0	0		ND	ND	ND	ND		170	72	24.9135	6	3	CUG	RO
221	32	Normal		1	30.024	25	64	1		+	+	+		-	-	-	-	-	-	-	-	-	-	-	-	-	-	-	-	-	-	-		0	0	0		ND	ND	ND	ND		162	57	21.7193	7	3.5	CUG	RO
[truncated: 51 more columns]
